# Supplementary material for: Generation of Microplastics from Biodegradable Packaging Films Based on PLA, PBS and Their Blend in Freshwater and Seawater
Source: Polymers (Basel). 2024 Aug 10;16(16):2268. doi: 10.3390/polym16162268 (PMC11360359; doi:10.3390/polym16162268)
Supplement: Supplementary file 1 [file polymers-16-02268-s001.zip]

Archive with 1 entries (1 files):
- polymers-3138588-supplementary.pdf
